# Supplementary material for: The complete mitochondrial genomes of two rice planthoppers, Nilaparvata lugens and Laodelphax striatellus: conserved genome rearrangement in Delphacidae and discovery of new characteristics of atp8 and tRNA genes
Source: BMC Genomics. 2013 Jun 22;14:417. doi: 10.1186/1471-2164-14-417 (PMC3701526; doi:10.1186/1471-2164-14-417)
Supplement: Additional file 9: Table S6 — Comparison and re-annotation of previously studied mitochondrial genomes of Laodelphax striatellus. [file 1471-2164-14-417-S9.xls]

## Sheet: Sheet1
	Table S6. Comparison and re-annotation of previously studied mitochondrial genomes of Laodelphax striatellus.
	Laodelphax striatellusa									Originalb										Modifiedc
	Gene	Direction	start	end	size	intergenic nucleotides	first codon	stop codon		Gene	Direction	start	end	size	intergenic nucleotides	first codon	stop codon		Direction	start	end	size	intergenic nucleotides	first codon	stop codon
	tRNAIle	F	1	66	66						F	1	66	66					F	1	66	66
	tRNAGln	R	69	134	66	2					R	69	134	66	2				R	69	134	66	2
	tRNAMet	F	134	198	65	-1					F	134	198	65	-1				F	134	198	65	-1
	nad2	F	199	1155	957	0	ATT	TAA			F	199	1176	978	0	ATT	TAA		F	199	1176	978	0	ATT	TAA
	tRNACys	R	1159	1220	62	3					R	1180	1241	62	3				R	1180	1241	62	3
	tRNATrp	F	1255	1321	67	34					F	1276	1343	68	34				F	1276	1343	68	34
	tRNATyr	R	1325	1385	61	3					R	1347	1407	61	3				R	1347	1407	61	3
	cox1	F	1390	2923	1534	4	ATG	T			F	1412	2945	1534	4	ATG	T		F	1412	2945	1534	4	ATG	T
	tRNALeu-UUR	F	2924	2989	66	0					F	2946	3011	66	0				F	2946	3011	66	0
	cox2	F	2990	3652	663	0	ATT	TAG			F	3012	3695	684	0	ATT	TAA		F	3012	3674	663	0	ATT	TAG
	tRNALys	F	3653	3723	71	0					F	3676	3746	71	-20				F	3675	3745	71	0
	tRNAAsp	F	3724	3785	62	0					F	3747	3808	62	0				F	3746	3807	62	0
	atp8	F	3786	3887	102	0	ATT	TAA			F	3809	3970	162	0	ATT	TAA		F	3808	3969	162	0	ATT	TAA
	atp6	F	3881	4535	655	-7	ATG	T			F	3964	4618	655	-7	ATG	T		F	3963	4617	655	-7	ATG	T
	cox3	F	4536	5316	781	0	ATG	T			F	4619	5339	781	0	ATG	T		F	4618	5398	781	0	ATG	T
	tRNAGly	F	5317	5377	61	0					F	5400	5460	61	0				F	5399	5459	61	0
	nad3	F	5378	5728	351	0	ATT	TAA			F	5461	5811	351	0	ATT	TAA		F	5460	5810	351	0	ATT	TAA
	tRNAAla	F	5728	5788	61	-1					R	5811	5871	61	-1				F	5810	5870	61	-1
	tRNAArg	F	5793	5855	63	4					F	5876	5939	64	4				F	5875	5938	64	4
	tRNAAsn	F	5855	5918	64	-1					F	5939	6002	64	-1				F	5938	6001	64	-1
	tRNASer-AGN	F	5905	5973	69	-14					F	5999	6062	64	-4				F	5989	6057	69	-13
	tRNAGlu	F	5974	6035	62	0					F	6057	6118	62	-6				F	6056	6117	62	-2
	tRNAPhe	R	6035	6099	65	-1					R	6118	6182	65	-1				R	6117	6181	65	-1
	nad5	R	6100	7774	1675	0	ATG	T			R	6183	7914	1732	0	ATT	T		R	6182	7913	1732	0	ATT	T
	tRNAHis	R	7775	7836	62	0
	nad4	R	7839	9155	1317	2	ATG	TAA			R	7901	9238	1338	-14	ATG	TAA		R	7900	9237	1338	-14	ATG	TAA
	nad4L	R	9149	9421	273	-7	ATG	TAA			R	9232	9504	273	-7	ATG	TAA		R	9231	9503	273	-7	ATG	TAA
										tRNAHis	R	9577	9637	61	72				R	9576	9636	61	72
	nad6	F	9467	10006	540	45	ATT	TAA			F	9637	10147	511	-1	ATA	T		F	9636	10146	511	-1	ATA	T
	tRNAPro	R	10065	10126	62	58					R	10148	10209	62	0				R	10147	10208	62	0
	tRNAThr	F	10131	10193	63	4					F	10214	10276	63	4				F	10213	10275	63	4
	cytb	F	10198	11301	1104	4	ATG	TAG			F	10281	11384	1104	4	ATG	TAA写错		F	10280	11383	1104	4	ATG	TAG
	tRNASer-UCN	F	11300	11355	56	-2					F	11370	11440	71	-15				F	11369	11439	71	-15
	nad1	R	11373	12290	918	17	ATG	TAA			R	11421	12374	954	-20	ATG	TAA		R	11455	12372	918	15	ATG	TAG
	tRNALeu-CUN	R	12292	12355	64	1					R	12376	12439	64	1				R	12374	12437	64	1
	rrnL	R	12356	13574	1219	0					R	12440	13658	1219	0				R	12438	13656	1219	0
	tRNAVal	R	13575	13642	68	0					R	13659	13726	68	0				R	13657	13724	68	0
	rrnS	R	13643	14389	747	0					R	13727	14473	747	0				R	13725	14471	747	0
	AT-rich		14390	16431	2042	0						14474	16513	2040	0					14472	16511	2040	0
	repeat region		15488	16216	729							15593	16299	707						15592	16296	705
	a. L. striatellus mitochondrial genome sequenced in this study.
	b. original annotations mitochondrial sequence of another L. striatellus strain from GenBank (NC_013706).
	c. Re-annotations in this study: Putatetive wrong annotations were marked by red font and the changes are indicated by blue font. Three typos were fixed by green font. Two extra nucleotides ("C", location in the original mitochondrial genome: 3674; "A", location in the original mitochondrial genome: 11460 ) which might be caused by sequencing error had been deleted.
