# Supplementary material for: The complete mitochondrial genomes of two rice planthoppers, Nilaparvata lugens and Laodelphax striatellus: conserved genome rearrangement in Delphacidae and discovery of new characteristics of atp8 and tRNA genes
Source: BMC Genomics. 2013 Jun 22;14:417. doi: 10.1186/1471-2164-14-417 (PMC3701526; doi:10.1186/1471-2164-14-417)
Supplement: Additional file 11: Table S7 — Collection information for natural populations of Nilaparvata lugens and Laodelphax striatellus used in this study. [file 1471-2164-14-417-S11.xls]

## Sheet: Sheet1
	Table S7. Collection information for natural populations of N. lugens and L. striatellus used in this study.
	Species	Collection time	Population code	Locality	Geographic coordinate	Number used for detection	Haplotype (Number of individuals)*	Infection rate of Wolbachia
	Nilaparvata lugens	2012.8.22	WS	Wenshan, Yunnan province	23.37°N, 104.25°E	20
		2010.8.15	JH	Jinhua, Zhejiang province	29.10°N, 119.56°E	20
		2012.8.26	XG	Xiaogan, Hubei province	30.86°N, 113.97°E	20
	Laodelphax striatellus	2011.8.28	NN	Nanning, Guangxi Zhuang Autonomous Region	22.84°N, 108.40°E	7	1(6), 2(1)	1
		2011.7.15	LY	Longyan,Fujian province	25.06°N, 116.42°E	10	1(7), 2(2), 3(1)	1
		2012.8.18	BS	Baoshan, Yunnan province	25.15°N, 99.22°E	20	1(17), 4(3)	1
		2012.7.26	DL	Dali, Yunnan province	25.63°N, 100.20°E	18	1(4), 2(14)	1
		2012.8.26	XG	Xiaogan, Hubei province	30.86°N, 113.97°E	20	1(13), 2(7)	1
		2010.7.15	NT	Nantong, Jiangsu province	31.96°N, 120.93°E	31	1(17), 2(12), 3(2)	1
		2012.5.23	BB	Bengbu, Anhui province	32.90°N, 117.39°E	5	1(3), 2(1), 3(1)	1
		2012.5.30	QD	Qingdao, Shandong province	36.07°N, 120.39°E	23	1(12), 2(8), 3(2), 10(1)	1
		2012.7.23	JY	Jingyuan, Gansu province	36.57°N, 104.67°E	5	2(3), 6(1), 7(1)	0
		2012.5.27	DZ	Dezhou, Shandong province	37.41°N, 116.37°E	4	1(1), 2(3)	1
		2012.7.16	DD	Dandong, Liaoning province	40.08°N, 124.32°E	48	1(19), 2(20), 3(8), 6(1)	1
		2012.7.10	YJ	Yanji, Jilin province	42.94°N, 129.53°E	20	1(14), 2(4), 3(1), 5(1)	1
		2012.5.22	XZ	Xuzhou, Jiangsu province	43.19°N, 117.30°E	43	1(18), 2(18), 3(3), 5(1), 8(1), 9(1), 15(1)	1
		2012.7.7	MDJ	Mudanjiang, Heilongjiang province	44.42°N, 129.51°E	35	1(30), 5(2), 12(1), 13(1), 16(1)	1
		2012.7.2	HRB	Harbin, Heilongjiang province	45.86°N, 126.81°E	20	1(17), 7(1), 11(1), 14(1),	1
	* The distribution of Haplotypes which was identified based on a fragment of L. striatellus mitochondrial sequence (642 bp) composing of nad5, tRNAHis, 2 intergenic nucleotides and nad4 genes in each population are shown.
